# Supplementary material for: Chromosome-scale genome assembly of sweet cherry (Prunus avium L.) cv. Tieton obtained using long-read and Hi-C sequencing
Source: Hortic Res. 2020 Aug 1;7:122. doi: 10.1038/s41438-020-00343-8 (PMC7395734; doi:10.1038/s41438-020-00343-8)
Supplement: Supplementary file 2 — Supporting Information 2 [file 41438_2020_343_MOESM2_ESM.xlsx]

## Sheet: Sheet1
Pathway	Pathway ID	Count	Background number	P-Value	Corrected P-Value
Metabolic pathways	pavi01100	197	2303	1.3635e-28	1.30896e-26
Photosynthesis	pavi00195	17	36	1.28603e-12	6.05208e-11
Biosynthesis of secondary metabolites	pavi01110	96	1199	1.89128e-12	6.05208e-11
Photosynthesis - antenna proteins	pavi00196	13	19	1.78839e-11	4.29214e-10
Carbon metabolism	pavi01200	34	254	5.2383e-10	1.00575e-08
Carbon fixation in photosynthetic organisms	pavi00710	17	74	1.32802e-08	2.12483e-07
Cysteine and methionine metabolism	pavi00270	16	104	4.02289e-06	5.5171e-05
Plant hormone signal transduction	pavi04075	26	256	6.41107e-06	7.69328e-05
Biosynthesis of amino acids	pavi01230	23	224	1.83346e-05	0.000195569
Isoquinoline alkaloid biosynthesis	pavi00950	8	29	3.16498e-05	0.000303838
Phenylalanine metabolism	pavi00360	8	33	6.9296e-05	0.000604765
Glyoxylate and dicarboxylate metabolism	pavi00630	11	69	9.55402e-05	0.000764321
Galactose metabolism	pavi00052	9	50	0.000182544	0.00126734
Flavonoid biosynthesis	pavi00941	11	75	0.000184821	0.00126734
Tyrosine metabolism	pavi00350	9	56	0.000386008	0.00247045
Alanine, aspartate and glutamate metabolism	pavi00250	8	48	0.00065202	0.00391212
Nitrogen metabolism	pavi00910	7	37	0.000729159	0.0041176
Tropane, piperidine and pyridine alkaloid biosynthesis	pavi00960	6	27	0.000841909	0.00449018
Pyruvate metabolism	pavi00620	10	83	0.00142103	0.00717996
Starch and sucrose metabolism	pavi00500	15	176	0.00277194	0.0133053
Arginine biosynthesis	pavi00220	6	37	0.00345695	0.0158032
Phenylalanine, tyrosine and tryptophan biosynthesis	pavi00400	6	40	0.00486647	0.0202076
Glycine, serine and threonine metabolism	pavi00260	8	69	0.00511974	0.0202076
Linoleic acid metabolism	pavi00591	4	17	0.00533199	0.0202076
beta-Alanine metabolism	pavi00410	7	55	0.0054729	0.0202076
Arginine and proline metabolism	pavi00330	7	55	0.0054729	0.0202076
Sulfur metabolism	pavi00920	5	31	0.00760814	0.0270512
Phenylpropanoid biosynthesis	pavi00940	16	219	0.00807988	0.0277024
Porphyrin and chlorophyll metabolism	pavi00860	6	46	0.0088849	0.0294121
Sesquiterpenoid and triterpenoid biosynthesis	pavi00909	4	22	0.0116187	0.0371798
MAPK signaling pathway - plant	pavi04016	11	134	0.0122533	0.0379456
Pentose and glucuronate interconversions	pavi00040	11	146	0.0209771	0.0629312
Betalain biosynthesis	pavi00965	2	5	0.022383	0.0651141
Citrate cycle (TCA cycle)	pavi00020	5	45	0.0288471	0.0814507
ABC transporters	pavi02010	4	38	0.0565514	0.155112
Pyrimidine metabolism	pavi00240	5	56	0.0597087	0.159223
Cyanoamino acid metabolism	pavi00460	7	96	0.0666027	0.172807
Ubiquinone and other terpenoid-quinone biosynthesis	pavi00130	4	43	0.0789355	0.199416
Tryptophan metabolism	pavi00380	4	44	0.0838703	0.202241
Plant-pathogen interaction	pavi04626	12	211	0.0881243	0.202241
Glycolysis / Gluconeogenesis	pavi00010	8	124	0.0882017	0.202241
Propanoate metabolism	pavi00640	4	45	0.0889524	0.202241
alpha-Linolenic acid metabolism	pavi00592	5	64	0.0905871	0.202241
Ascorbate and aldarate metabolism	pavi00053	4	48	0.105054	0.229208
Stilbenoid, diarylheptanoid and gingerol biosynthesis	pavi00945	4	50	0.11647	0.248469
Selenocompound metabolism	pavi00450	2	16	0.127189	0.251558
Biosynthesis of secondary metabolites - unclassified	pavi00999	2	16	0.127189	0.251558
Fatty acid elongation	pavi00062	3	33	0.127499	0.251558
Pentose phosphate pathway	pavi00030	4	52	0.1284	0.251558
Carotenoid biosynthesis	pavi00906	3	39	0.17707	0.339974
Fructose and mannose metabolism	pavi00051	4	61	0.18763	0.353186
Butanoate metabolism	pavi00650	2	22	0.201096	0.371253
Biosynthesis of unsaturated fatty acids	pavi01040	2	23	0.213887	0.387418
Thiamine metabolism	pavi00730	2	24	0.22675	0.403112
Isoflavonoid biosynthesis	pavi00943	1	7	0.245589	0.428665
Glycerolipid metabolism	pavi00561	4	72	0.269041	0.461213
Fatty acid degradation	pavi00071	3	51	0.287202	0.483708
Monobactam biosynthesis	pavi00261	1	10	0.321262	0.531744
2-Oxocarboxylic acid metabolism	pavi01210	3	56	0.334862	0.536523
Amino sugar and nucleotide sugar metabolism	pavi00520	6	131	0.337855	0.536523
Glycosphingolipid biosynthesis - globo and isoglobo series	pavi00603	1	11	0.344762	0.536523
Oxidative phosphorylation	pavi00190	5	107	0.346505	0.536523
Cutin, suberine and wax biosynthesis	pavi00073	2	37	0.39293	0.598751
Glutathione metabolism	pavi00480	5	115	0.401621	0.600821
AGE-RAGE signaling pathway in diabetic complications	pavi04933	1	14	0.410495	0.600821
Circadian rhythm - plant	pavi04712	2	39	0.417331	0.600821
Purine metabolism	pavi00230	4	92	0.425986	0.600821
Taurine and hypotaurine metabolism	pavi00430	1	15	0.430909	0.600821
Ribosome biogenesis in eukaryotes	pavi03008	4	93	0.433746	0.600821
Lysine degradation	pavi00310	2	41	0.441224	0.600821
Peroxisome	pavi04146	4	95	0.449177	0.600821
Histidine metabolism	pavi00340	1	16	0.450615	0.600821
Other glycan degradation	pavi00511	1	17	0.469641	0.615491
Fatty acid metabolism	pavi01212	3	71	0.474441	0.615491
Valine, leucine and isoleucine biosynthesis	pavi00290	1	19	0.505739	0.647346
Riboflavin metabolism	pavi00740	1	20	0.522857	0.660451
Biotin metabolism	pavi00780	1	21	0.539382	0.672477
Phosphatidylinositol signaling system	pavi04070	2	52	0.561996	0.691688
Zeatin biosynthesis	pavi00908	1	24	0.585607	0.711623
Valine, leucine and isoleucine degradation	pavi00280	2	57	0.610373	0.727489
Ether lipid metabolism	pavi00565	1	26	0.613819	0.727489
Sphingolipid metabolism	pavi00600	1	27	0.627196	0.734279
Steroid biosynthesis	pavi00100	1	29	0.652579	0.754791
Inositol phosphate metabolism	pavi00562	2	67	0.694657	0.793894
Brassinosteroid biosynthesis	pavi00905	1	39	0.755825	0.853637
Phagosome	pavi04145	2	81	0.786755	0.877579
Fatty acid biosynthesis	pavi00061	1	44	0.795306	0.877579
Protein processing in endoplasmic reticulum	pavi04141	7	256	0.808395	0.881885
Terpenoid backbone biosynthesis	pavi00900	1	52	0.845644	0.912155
RNA degradation	pavi03018	2	107	0.894878	0.954537
Glycerophospholipid metabolism	pavi00564	1	91	0.961055	0.999745
mRNA surveillance pathway	pavi03015	1	107	0.977876	0.999745
Endocytosis	pavi04144	2	177	0.986635	0.999745
Ubiquitin mediated proteolysis	pavi04120	1	152	0.995498	0.999745
Ribosome	pavi03010	3	282	0.997325	0.999745
Spliceosome	pavi03040	1	233	0.999745	0.999745
